# Supplementary material for: Dynamic Properties of β-Casein Fibril Adsorption Layers at the Air–Water Interface
Source: Polymers (Basel). 2025 Apr 16;17(8):1075. doi: 10.3390/polym17081075 (PMC12030679; doi:10.3390/polym17081075)
Supplement: Supplementary file 1 [file polymers-17-01075-s001.zip]

Archive with 1 entries (1 files):
- polymers-3528768-supplementary.pdf
